# Supplementary material for: The Toxicological Assessment of Anoectochilus burmannicus Ethanolic-Extract-Synthesized Selenium Nanoparticles Using Cell Culture, Bacteria, and Drosophila melanogaster as Suitable Models
Source: Nanomaterials (Basel). 2023 Oct 22;13(20):2804. doi: 10.3390/nano13202804 (PMC10609996; doi:10.3390/nano13202804)
Supplement: Supplementary file 1 [file nanomaterials-13-02804-s001.zip]

Archive with 1 entries (1 files):
- nanomaterials-2674228-supplementary.pdf
